# Supplementary material for: Describing and Exploring Coping Strategies among Those Diagnosed with Cancer as an Adolescent or Young Adult: A YACPRIME Study
Source: Curr Oncol. 2024 Jan 24;31(2):685–92. doi: 10.3390/curroncol31020050 (PMC10888435; doi:10.3390/curroncol31020050)
Supplement: Supplementary file 1 [file curroncol-31-00050-s001.zip]

Archive with 1 entries (1 files):
- curroncol-2759291-supplementary.pdf
